# Supplementary material for: Nutritional, Thermal, and Energetic Characterization of Two Morphotypes of Andean Mashua (Tropaeolum tuberosum Ruiz & Pavón) Flours from Peru
Source: Molecules. 2025 Aug 30;30(17):3560. doi: 10.3390/molecules30173560 (PMC12430478; doi:10.3390/molecules30173560)
Supplement: Supplementary file 1 [file molecules-30-03560-s001.zip]

Archive with 1 entries (1 files):
- molecules-3785028-supplementary.pdf
